# Supplementary material for: TC-hunter: identification of the insertion site of a transgenic gene within the host genome
Source: BMC Genomics. 2022 Feb 20;23:149. doi: 10.1186/s12864-022-08376-0 (PMC8859905; doi:10.1186/s12864-022-08376-0)
Supplement: Supplementary file 2 — Additional file 2. Supplementary Tables. [file 12864_2022_8376_MOESM2_ESM.xlsx]

## Sheet: Overview
Additional file 2. Supplementary Tables
TC-Hunter: Identification of transgenic insertion sites within the host genome
Vanja Börjesson1, Angela Martinez-Monleon2, Susanne Fransson2,Per Kogner3, John Inge Johnsen3, Jelena Milosevic3,4 and Marcela Dávila López1,*
1 Bioinformatics Core Facility, Sahlgrenska Academy, University of Gothenburg, Sweden.
2 Department of Laboratory Medicine, Institute of Biomedicine, Sahlgrenska Academy, University of Gothenburg, Gothenburg, Sweden.
3 Childhood Cancer Research Unit, Department of Women’s and Children’s Health, Karolinska Institutet, Stockholm, Sweden.
Table S1. Comprehensive summary of tools and algorithms for the identification of transgene insertions sites or the alike
Table S2. TC-hunter results of predicted breakpoints based on coverage
Table S3. Primers used in the experimental validation of the transgenic insertions sites of PPM1D in Mus musculus

## Sheet: Table_S1
Table S1. Comprehensive summary of tools and algorithms for the identification of transgene insertions sites or the alike
	Type	Tool / Paper	Description	Dependencies	Language	Input	Needs DB	Organism used to demonstrate the tool	Organisms that can be analyzed according to the paper	Tool availability from publication	Comments	Reference
	Retrotransposable element insertions	Tea	repeat regions, germline vs somatic, only cancer	bwa, cap3	perl, R	WGS PE		hg18		https://www.ncbi.nlm.nih.gov/pmc/articles/PMC3656569/		Lee et al. 2012
	Retrotransposable element insertions	A Comprehensive Map of Mobile Element Insertion Polymorphisms in Humans								In-house tool, not open source, web-based		Stewart et al., 2011
	Retrotransposable element insertions	Whole-genome resequencing allows detection of many rare LINE-1 insertion alleles in humans								In-house tool, not open source		Ewing and Kazazian, 2011
	Transgenic Insertion sites	CONTRAILS	bowtie to identify discordant paires, BLAST for further identification	FastQC,bowtie, BLAST		NGS PE		Glycine max (highly repetitive and complex genome)	"applicable to any genome"	No link found		Lambirth, Whaley et al. 2015
	Transgenic Insertion sites	Discovery of transgene insertion sites by high throughput sequencing of mate pair libraries	Scoring method: using random alignment to the reference mouse genome	NGSQCtoolkit, bowtie2, seqtk	perl	mate-pair libraries (Illumina HTS PE ~18X theoretical coverage for comparisson)		mouse (~32X theoretical coverage)				Srivastava, Philip et al. 2014
	Transgenic Insertion sites	Molecular Characterization of Transgene Integration by Next-Generation Sequencing in Transgenic Cattle		Bwa, SOAPdenovo		WGS PE		Bos taurus		In-house tool, not open source		Zhang, Yin et al. 2012
	Transgenic Insertion sites	Identification of the Genomic Insertion Site of Pmel-1 TCR α and β Transgenes by Next-Generation Sequencing		FastQC, Picard, Bowtie, SVDetect, Delly	perl	WGS PE		mouse (‘shallow’ (8X) coverage)		In-house tool, not open source		Ji, Abrams et al. 2014
	Transgenic Insertion sites	transgeneR	transgene fragments and their copy number	fastqc, shortreads, bowtie2						https://github.com/menggf/transgeneR		Meng, G 2018
	Transposable elements	ITIS, a bioinformatics tool for accurate identification of transposon insertion sites using next-generation sequencing data		bwa	perl	WGS PE		Medicago truncatula	cell culture, bacteria, yeast, insect, mammal and plant	http://bioinformatics.psc.ac.cn/software/ITIS	Can't connect to server. Bbenchmarking vs RelocaTE, RetroSeq, TEMP and TIF	Jiang, Chen et al. 2015
	Transposable elements	TIF		blast	perl			Rice and Drosophila melanogaster		https://github.com/akiomiyao/tif		Nakagome, Solovieva et al. 2014
	Transposable elements	TE-Locate		bwa, smalt, segemehl,	perl, java	PE	database of TE	Arabidopsis thaliana	other species	http://zendto.gmi.oeaw.ac.at/pickup.php?claimID=Y3tZVfN5xipYyBDN&claimPasscode=NArXMbTjmkorWjSM&emailAddr=te_locate%40gmx.at	Connection timed out	Platzer, Nizhynska et al. 2012
	Transposable elements	RelocaTE	companion tool, CharacTErizer, exploits the depth of coverage to classify genotypes of nonreference insertions as homozygous, heterozygous or, when analyzing an active TE family, as rare somatic insertion or excision events	blat, bowtie, FASTX-Toolkit, SAMtools mpileup	perl	NGS PE (or unpaired)		Oryza sativa	can be used for any TE, they were developed to analyze the very active mPing element which is undergoing massive amplification in specific strains of Oryza sativa (rice).	https://github.com/srobb1/RelocaTE		Robb, Lu et al. 2013
	Transposable elements	RetroSeq	assumes previous mapping	bedtools, exonerate	perl	WGS PE (BAM -Maq and bwa)	mobile elements or a BED file of the locations of known TE elements in the reference genome.	human	non-reference TE insertions	https://github.com/tk2/RetroSeq	Benchmark vs Tangram and Tea	Keane, Wong et al. 2013
	Transposable elements	PoPoolationTE	estimating population frequencies of TE insertions using paired-end Illumina reads from a pooled population sample	bwa-sw	perl	NGS PE from pooled individuals	database of TE	Drosophila melanogaster		http://code.google.com/p/popoolationte/		Kofler, Betancourt et al. 2012
	Transposable elements	TEMP	assumes previous mapping		perl		transposon consensus sequences	Drosophila melanogaster and human		https://github.com/JialiUMassWengLab/TEMP.git	Benchmark vs PoPoolationTE, RetroSeq, VariationHunter and GASVPro	Zhuang, Wang et al. 2014
	Vector integration site	QuickMap	statistical significance with random distributions	blat, black box		vector sequence	ENSEMBL 42, 48 and 52 drafts of the human and mouse genomes. the cancer gene census46 (human cancer genes) or the RTCGD (mouse cancer genes)NCBI database	human and murine vector-flanking sequences within seconds		www.gtsg.org	Can't connect to server, webserver	Appelt, Giordano et al. 2009
	Vector integration site	VISA	web-based	blat	blat, mySQL	FASTA format of sequencing data, vector and LTR sequence	refseq genes	human	hg38	https://visa.pharmacy.wsu.edu/bioinformatics/	Connection timed out	Hocum, Battrell et al. 2015
	Vector integration site	VISPA2	automated installer - highly customizable by user and annotation included (if given db)	fastqc, bwa-mem	python, java	WGS PE or SE			any reference	https://bitbucket.org/andreacalabria/vispa2	web tool (for demo purposes) - Web access is provided at: http://openserver.itb.cnr.it/vispa - Connection timed out. Benchmark vs vispa, mavric, seqmap y quickmap	Spinozzi, Calabria et al. 2017
	Viral integration site	Inspiired	quantitative analysis of integration site. Interactive heatmaps that allow comparison of distributions of integration sites to genomic features and that support numerous user-defined statistical tests	blat	R	SE PE	insitedb own		human	https://github.com/BushmanLab/INSPIIRED	VM	Sherman, Nobles et al. 2016
	Viral integration site	SeqMap 2.0	added NGS data on seqmap using sanger data	MUSCLE,Ensembl and UCSC genome		long read high-throughput sequencing: 454 pyrosequencing				http://seqmap.compbio.iupui.edu/	Connection timed out	Hawkins, Dantzer et al. 2011
	Viral integration site	VISMapper	remarkably faster (?), graphical interface	BWA, HPG-Align, MySQL	javaScript, GenomeMaps	FASTQ or FASTA files containing reads corresponding to the insertion sites of the virus.	COSMIC (updated?)	human only		http://vismapper.babelomics.org	Webserver. Benchmark vs HISAP, SeqMap, QuickMap, VISA	Juanes, Gallego et al. 2017
	Viral integration site	MAVRIC	highly customizable interface	BLAST, RepeatMasker				human	NCBI v34-v37, v36-v37, and v1.41 are available for human, mouse, and macaque, respectively	http://mavric.erasmusmc.nl/	Can't connect to server. Available for use upon free registration online.	Huston, Brugman et al. 2012
	Viral integration site	HISAP	graphical user interface-guided automated bioinformatic high-throughput integration site analysis pipeline	BLAST, UCSC programs	perl, Java, R	pyrosequenced, multifasta			hg19, mm9,rn4	http://hisap.nct-heidelberg.de/HISAP	Page not found	Arens, Appelt et al. 2012
	Viral integration site	GENE-IS	allows the analysis with any reference genome, provides a multi-threading option, has no limitation regarding input data, and provides an extensive range of user-customizable options. GENE-IS encompasses a broad analysis spectrum and is suitable for any viral (and non-viral) vector and reference host genome.	BWA, blat, skewer	perl, blat, python, bedtools	targeted paired-end sequencing	ucsc			https://github.com/G100DKFZ/gene-is		Afzal, Wilkening et al. 2017
	Viral integration site	Vy-PER	virus integration levels as well as non-integrated viruses. These unspecific sequence stretches turned out to be identical in many virus genomes as well as the human genome. We therefore developed filters to eliminate false positives efficiently without compromising the sensitivity to detect true chimeric human/virus sequences.	blat, bwa, Phobos	python, R	WGS		human	hg19 reference, NCBI virus genome references	http://www.ikmb.uni-kiel.de/vy-per	Benchmark vs VirusSeq, VirusFinde and ViralFusionSeq	Forster, Szymczak et al. 2015
	Viral integration site	VirusFinder	RNA-Seq, whole genome sequencing (WGS), and targeted sequencing data. whether they are integrated or unintegrated	bowtie2, bwa, SVDetect, CRESTblast, trinity	perl	PE reads in FASTQ (WGS or WXS)	virus db		hg19	http://bioinfo.mc.vanderbilt.edu/VirusFinder/	Can't connect to server	Wang, Jia et al. 2013
	Viral integration site	Virus-Clip	read alignment to virus reference genome. whole-genome sequencing, whole-transcriptome sequencing, and targeted sequencing.	bwa, blastn, annovar	perl	PE reads in FASTQ (WGS or WXS)	One limitation of Virus-Clip is that it requires the provision of virus reference genome as input and hence it is not applicable to data without virus reference genome available (which is unlikely in most circumstances)			http://web.hku.hk/~dwhho/Virus-Clip.zip		Ho, Sze et al. 2015
	Viral integration site	ViralFusionSeq	combines soft-clipping information, read-pair analysis and targeted de novo assembly to discover and annotate viral–human fusions. Quality of fusion breakpoint. Reconstruction of fusion transciript	bwa, blastn, annovar		PE reads in FASTQ (WGS or WXS)			human	http://hkbic.cuhk.edu.hk/software/viralfusionseq	Moved to: https://github.com/TF-Chan-Lab/ViralFusionSeq	Li, Wan et al. 2013
	Viral integration site	VirusSeq		MOSAIK	perl	PE reads in FASTQ (WGS or WXS)	includes all known viral sequences from Genome Information Broker for Viruses			https://odin.mdacc.tmc.edu/~xsu1/VirusSeq.html		Chen, Yao et al. 2012
	Viral integration site	Ub_ISAP		cutadapt, bowtie2	perl	SE PE, TR (treminal repeat region)			any reference	https://sourceforge.net/projects/ub-isap/		Kamboj, Hallwirth et al. 2017
	Viral integration site	VISPA	galaxy web interface	blast	python	454 pyrosequencing				https://github.com/crs4/vispa	benchmarked vs: Mavric, SeqMap and QuickMap	Calabria, Leo et al. 2014

## Sheet: Table_S2
Table S2. TC-hunter results of predicted breakpoints based on coverage
						31X - 50X						21X - 30X						11X - 20X						6X - 10X						<5X
	Reference (genome length, bp)	Construct (length, bp)	Sample name	Breakpoint in host		No of Reads	Read coverage over the host averagea	Read coverage over the construct average	TC-hunter score	Predicted breakpoint in host	Transgene identified start - end	No of Reads	Read coverage over the host averagea	Read coverageover the construct average	TC-hunter score	Predicted breakpoint in host	Transgene identified start - end	No of Reads	Read coverage over the host averagea	Read coverage over the construct average	TC-hunter score	Predicted breakpoint in host	Transgene identified start - end	No of Reads	Read coverage over the host averagea	Read coverage over the construct average	TC-hunter score	Predicted breakpoint in host	Transgene identified start - end	No of Reads	Read coverage over the host averagea	Read coverage over the construct average	TC-hunter score	Predicted breakpoint in host	Transgene identified start - end
	Simulated samples from this work (Drosophila melanogaster, 137,567,484 bp)	Orc6 (8699 bp)	D.mel_neg	NA	NA	80448830	49.9915	0	NA	NA	NA	48272194	29.9973	0	NA	NA	NA	32181817	19.9981	0	NA	NA	NA	16089950	9.99864	0	NA	NA	NA	8044837	4.99967	0	NA	NA	NA
			D.mel_2ins	ch2R	4999950	80447418	49.9846	101.009	6.214	chr2R:4999951-4999951	ORC6 8740 - Unknown	48274731	29.9954	59.0525	4.117	chr2R:499995 4999951	ORC6 8740 - Unknown	32191558	20.0021	39.413	2.083	chr2R:4999951-4999951	ORC6 8740 - Unknown	16090230	9.99761	20.2575	1.042	chr2R:4999951-4999951	ORC6 8740 - Unknown	8046688	5.00029	9.94851	1.021	chr2R:4999951-4999951	ORC6 8740 - Unknown
				chrXbb	9999950-1001995				14.178	chrX:10019950-9999951	ORC6 8736 - 1				9.093	chrX:9999951-10019950	ORC6 1 - 8736				7.064	chrX:999995-10019950	ORC6 8736 - 8740				3.035	chrX:10019950-9999946	ORC6 8740 - 1				2.019	chrX:10019950-9999946	ORC6 8740 - 1
			D.mel_4ins	chr2L	3513750	80468612	49.9876	203.996	14.207	chr2L:3513751-3513751	ORC6 1 - 8	48284797	29.9954	122.338	8.113	chr2L:3513751-3513751	ORC6 1 - 8740	32194982	19.9999	82.6159	6.08	chr2L:3513751-3513760	ORC6 1 - 8740	16093695	9.99763	41.8229	2.042	chr2L:3513751-3513751	ORC6 1 - Unknown	8045807	4.99855	21.2358	2.019	chr2L:3513751-3513751	ORC6 1 - Unknown
				chr3Lc	19999950-20000250				15.214	chr3L:19999953-20000250	ORC6 1 - 8740				7.115	chr3L:19999953-20000250	ORC6 1 - 8740				6.078	chr3L:19999953-20000250	ORC6 1 - 8740				1.036	chr3L:19999953-19999953	ORC6 1 - Unknown
				chr3Rd	9999950-10000950				7.194	chr3R:10000951-9999951	ORC6 8740 - 1				6.122	chr3R:9999951-10000951	ORC6 1 - 8740				4.076	chr3R:9999951-10000951	ORC6 1 - 8740				2.035	chr3R:10000951-10000955	ORC6 8740 - 8740				1.018	chr3R:10000955-10000955	ORC6 8740 - Unknown
				chrX	7499950				14.196	chrX:7499950-7499951	ORC6 8740 - 1				5.108	chrX:7499950-7499951	ORC6 8740 - 1				3.095	chrX:7499950-7499951	ORC6 8740 - 1				3.04	chrX:7499950-7499951	ORC6 8740 - 1				2.017	chrX:7499950-7499950	ORC6 8740 - Unknown
	Biological samples from this work (Mus musculus, 2,725,521,370 bp)	PP1MD (9389 bp)	M41	M41-1e	chr16:62428720-62428726	909387442	49.5254	166.264	10.026	16:62428722-62428726	T_scan_out 7 - 6467	545728374	29.9182	99.7124	8.013	16:62428721-62428726	T_scan_out 7 - 6467	363815418	19.9453	68.0618	4.007	16:62428721-62428726	T_scan_out 7 - 6467	181939040	9.97437	34.3204	4.003	16:62428722-62428726	T_scan_out 7 - 6467	90982672	4.98792	17.1924	3.001	16:62428721-62428725	T_scan_out 7 - 6467
				M41-2e	Not found				8.011	9:74912357-74969077	T_scan_out 4649 - 2894				4.004	9:74912356-74969077	T_scan_out 4649 - 2894				4.004	9:74912356-74969077	T_scan_out 4649 - 2894				2.003	9:74912357-74912356	T_scan_out 4649 - Unknown				NA	NA	NA
			M42	M42e	chr16:32944479-32974010	813243486	44.3352	35.6747	15.035	16:32944479-32974010	T_scan_out 4289 - 4129	488004988	26.7814	21.792	9.024	16:32944479-32974010	T_scan_out 4289 - 4129	325344810	17.8547	14.8443	7.014	16:32944479-32974010	T_scan_out 4289 - 4129	162655414	8.92635	7.26936	6.007	16 :32944479-32974010	T_scan_out 4289 - 4129	81317952	4.46259	3.79551	4.003	16:32944479-32974010	T_scan_out 4289 - 4129
			M45	M45-1e	chr9:74912356-74969076	903913882	49.3968	260.811	16.051	9:74912357-74969077	T_scan_out 4649 - 2894	542490471	29.8434	157.53	11.034	9:74912356-74969077	T_scan_out 4649 - 2894	361661744	19.8957	105.068	5.021	9:74912356-74912356	T_scan_out 4649 - Unknown	180837308	9.9482	52.4134	3.01	9:74912357-74969077	T_scan_out 4649 - 2894	90415105	4.9739	26.279	2.008	9:74912356-74912355	T_scan_out 4649 - Unknown
				M45-2	chr2:162745962-168761087				2.003	2:162745962-168761087	T_scan_out 1994 - 7159				2.002	2:162745961-168761087	T_scan_out 1994 - 7159				1.002	2:162745961-162745961	T_scan_out 1994 - Unknown				1.001	2:162745962-162745961	T_scan_out 1994 - Unknown
				M45-3	chr5:41746993-41746992				1.005	5:41746993-41746992	T_scan_out 6509 - Unknown				1.003	5:41746992-41746992	T_scan_out 6509 - Unknown				1.002	5:41746992-41746992	T_scan_out 6509 - Unknown				1.001	5:41746993-41746992	T_scan_out 6509 - Unknown
				M45-4	chr18:61488405-61488404				1	18:61488405-61488404	T_scan_out 1442 - Unknown
			M47	M47e	chr5:23254641-23254659	616096360	33.476	21.6796	9.039	5:23254639-23254658	T_scan_out 6537 - 269	369713041	20.2224	13.4129	6.026	5:23254642-23254658	T_scan_out 6537 - 269	246466300	13.4812	9.0867	3.016	5:23254639-23254641	T_scan_out 6537 - Unknown	123236067	6.74088	4.22974	1.009	5:23254639-23254638	T_scan_out 6537 - Unknown	61616969	3.37041	2.0425	1.005	5:23254639-23254638	T_scan_out 6537 - Unknown
	Lambirth et al., 2015 (Glycine max, 978,971,636 bp)	hTG (18053 bp)	GM_SRR2180176	chr03	44332659–44332927													56167737	11.3153	7.53337	1.013	glyma.Wm82.gnm2.Gm03 44332774 - 44332773	hTG 6401 - Unknown
	Yang et al., 2013 (Oryza sativa, 374,422,835 bp)	T1c_19 (12714 bp)	T1C19	chr11	1124926-1124943	100095026	40.8914	41.0713	8.056	NC_029266.1(chr11) 1124930 - 1124943	T1c_19 6219 - 12612
				chr04f	31763777-31763777				NA	NA	NA
		pFHBT1 (5974 bp)	TT51-pFHBT1	chr03g	29074003-29074004	110680041	46.5058	80.3281	7.083	NC_029258.1 (chr03) 29074003 - 29074004	pFHBT1 4109 - 2716
				chr04f	2640325-2640325				NA	NA	NA
				chr10	5697936-5697936				2.04	NC_029265.1(chr10) 5697936 - 5697936	pFHBT1 3386 - Unknown
	a Calculation without mitochondrial genome, when applicable
	b Simulated deletion at 9 999 950 -10 019 950 (20 000 bp)
	c Simulated deletion at 19 999 950 - 20 000 250 (300 bp)
	d Simulated deltion at 9 999 950 - 10 000 950 (1 000 bp)
	e Experimentally validated
	f False negative TIS
	g False positive TIS that Yang et al., also ranked as best hit

## Sheet: Table_S3
Table S3. Primers used in the experimental validation of the transgenic insertions sites of PPM1D in Mus musculus
	Strain	Breakpoint	Position for fusion	Primer position	Primer sequence	Product size (bp)
	M41	BP1	mm10; chr16: 62428722 (+)	mm10; chr16: 62428613-62428637	CTTGCTTCTTATAAAGCGACTCTAC	224
			Construct; 7 (+)	Construct; 104-124	ACAGCACCAGCTGCGGT
		BP2	mm10; chr16: 62428726 (+)	mm10; chr16: 62429161-62429185	CTGTATTGTGTTTCTCTAGTATCCC	545
			Construct; 6467 (+)	Construct; 6389-6410	CCAATGAAGATGAGTTATACCTG
	M42	BP1	mm10; chr16: 32944479 (+)	mm10; chr16: 32944537-32944557	TCACATGGCAGGTACAACTTC	132
			Construct; 4289 (-)	Construct; 4324-4341	GAGGCACGACGTAGGGCA
		BP2	mm10; chr16: 32974010 (+)	mm10; chr16: 32973954-32973973	AGAGATGGTCAGGGAATGAG	192
			Construct; 4129 (-)	Construct; 3993-4015	GGGAATACTATAGAGGAATAGC
	M45	BP1	mm10; chr9: 74912357 (+)	mm10; chr9: 74912428-74912450	TGGTTGTGAGTCAATATACTATG	475
			Construct; 4649 (-)	Construct; 5007-5024	AATATTTCCACGCCAGCC
		BP2	mm10; chr9: 74969077 (+)	mm10; chr9: 74969019-74969039	TGCTTACCTAAGCAACAACAG	329
			Construct; 2894 (-)	Construct; 2623-2641	CAAAGGAGGACCCTGGGAG
	M47	BP1	mm10; chr5:23254639 (+)	mm10; chr5: 23254477-23254498	CCAGTGGATTCATCTAATCTGG	209
			Construct; 6537 (-)	Construct; 6577-6557	AGACAGAATAAAACGCACGGG
		BP2	mm10; chr5: 23254658 (+)	mm10; chr5: 23254951-23254969	TTGCAGTTGGAAGGCTGAG	473
			Construct; 269 (-)	Construct; 413-430	ACATCATGACCAGTTGCC
